# Supplementary material for: Oxygenation Practices During General Anesthesia in Pediatric Patients: An International Survey in Europe, USA, Australia, and New Zealand
Source: Paediatr Anaesth. 2025 Jun 9;35(8):643–8. doi: 10.1111/pan.15139 (PMC12233042; doi:10.1111/pan.15139)
Supplement: Supplementary file 1 — Data S1. [file PAN-35-643-s001.zip]

Archive with 2 entries (2 files):
- Survey ESPA_APAGBI_SPANZA.docx
- Survey SPA.docx
